# Supplementary material for: The Effect of Rainfall and Temperature Patterns on Childhood Linear Growth in the Tropics: Systematic Review and Meta-Analysis
Source: Int J Environ Res Public Health. 2024 Sep 25;21(10):1269. doi: 10.3390/ijerph21101269 (PMC11506850; doi:10.3390/ijerph21101269)
Supplement: Supplementary file 1 [file ijerph-21-01269-s001.zip]

Archive with 1 entries (1 files):
- ijerph-3170477-supplementary.pdf
